# Supplementary material for: Metabolic modeling of host-microbe interactions
Source: Comput Struct Biotechnol J. 2025 Oct 3;27:4304–19. doi: 10.1016/j.csbj.2025.10.006 (PMC12538087; doi:10.1016/j.csbj.2025.10.006)
Supplement: Supplementary file 1 — Supplementary material [file mmc1.xlsx]

## Sheet: Sheet1
Supplementary Table 1: Summary of host-microbe metabolic modeling studies.
Year	Area of study	Summary and insight	Group	Host organism	Host cell type	Microbial community size	Source of host model	Source of microbial model	Integration technique	Analysis approach	Software	Reference
2010	Medicine	The first integrated host-microbe metabolic model was reconstructed between a macrophage and Mycobacterium tuberculosis. The model revealed metabolic interactions in different disease states, including latent, pulmonary, and meningeal forms.	Metazoa	Human	Macrophage	1	RECON 1	iNJ661	Custom-built	FVA, Flux sampling	COBRA Toolbox	Bordbar A, Lewis NE, Schellenberger J, Palsson BØ, Jamshidi N. Insight into human alveolar macrophage and M. tuberculosis interactions via metabolic reconstructions. Mol Syst Biol. 2010 Jan;6(1):422.
2019	Medicine	Authors used a metabolic modeling approach to predict interactions between a macrophage and Mycobacterium tuberculosis. The model was also used to predict metabolic responses to different drugs, i.e., TMC207, BTZ043, and ethambutol, suggesting potential novel treatments for tuberculosis.	Metazoa	Human	Macrophage	1	RECON 2.2	sMtb	Custom-built	FBA	Custom-built	Rienksma RA, Schaap PJ, Martins Dos Santos VAP, Suarez-Diez M. Modeling Host-Pathogen Interaction to Elucidate the Metabolic Drug Response of Intracellular Mycobacterium tuberculosis. Front Cell Infect Microbiol. 2019 May 8;9:144.
2022	Medicine	The effect of silver nanoparticles (AgNPs) on colorectal cancer treatment and Enterococcus durans was investigated. The cancer-E. durans metabolic model demonstrated interactions between the cells that could inform future cancer therapies.	Metazoa	Human	Colon, Colorectal cancer	1	RECON 3D	AGORA	Microbiome modeling toolbox	FVA	COBRA Toolbox	Bhalla P, Rengaswamy R, Karunagaran D, Suraishkumar GK, Sahoo S. Metabolic modeling of host–microbe interactions for therapeutics in colorectal cancer. Npj Syst Biol Appl. 2022 Jan 19;8(1):1.
2019	Medicine	Modeling interactions between a colorectal cancer cell and the prebiotic Lactobacillus rhamnosus, together with in vitro OMICs analysis, highlighted that a mixture of organic and short-chain fatty acids attenuated cancer cell self-renewal.	Metazoa	Human	Colon adenocarcinoma	1	RECON 2	AGORA	Microbiome modeling toolbox	FVA	COBRA Toolbox	Greenhalgh K, Ramiro-Garcia J, Heinken A, Ullmann P, Bintener T, Pacheco MP, et al. Integrated In Vitro and In Silico Modeling Delineates the Molecular Effects of a Synbiotic Regimen on Colorectal-Cancer-Derived Cells. Cell Rep. 2019 Apr 30;27(5):1621-1632.e9.
2015	Medicine/ Ecology	Using host-microbe metabolic modeling, authors investigated co-metabolism between a host and various microbes, including commensals, probiotics, pathogens, and opportunistic pathogens under different dietary regimes. Results suggested microbial roles in supporting hormonal biosynthesis and sharing neurotransmitters.	Metazoa	Human	Human	1-11	RECON 2	Published models	Custom-built	FBA, FVA, Pareto analysis, Metabolic exchange analysis	COBRA Toolbox	Heinken A, Thiele I. Systematic prediction of health-relevant human-microbial co-metabolism through a computational framework. Gut Microbes. 2015 Mar 4;6(2):120–30.
2019	Medicine/ Resource	For the first time, authors created a sex-specific whole-body human metabolic model, including the microbial community associated with colon tissue.	Metazoa	Human	Whole body	131-150	Published models, RECON 3D	AGORA	Custom-built	FBA, FVA	PSCM Toolbox	Thiele I, Sahoo S, Heinken A, Hertel J, Heirendt L, Aurich MK, et al. Personalized whole‐body models integrate metabolism, physiology, and the gut microbiome. Mol Syst Biol. 2020 May;16(5):e8982.
2024	Methodology/ Resource	Authors demonstrated the use of multi-objective optimization in host-microbe metabolic models, classifying host-microbial ecological interaction types using Pareto front analysis.	Metazoa	Human	Enterocyte	1	Published model	CarveMe	mocbapy	Pareto analysis	mocbapy	Lambert A, Budinich M, Mahé M, Chaffron S, Eveillard D. Community metabolic modeling of host-microbiota interactions through multi-objective optimization. iScience. 2024 Jun;27(6):110092.
2024	Medicine	In Alzheimer's disease (AD), authors identified microbial formate production correlating with low urinary formate concentrations in patients, using urine metabolomics and host-microbe metabolic modeling. Reactions associated with AD were also found to play a role in formate metabolism, suggesting that formate could serve as an early AD marker.	Metazoa	Human	Whole body	~259	WBMs	AGORA	PSCM Toolbox	FBA	PSCM Toolbox	Martinelli F, Heinken A, Henning AK, Ulmer MA, Hensen T, González A, et al. Whole-body metabolic modelling reveals microbiome and genomic interactions on reduced urine formate levels in Alzheimer’s disease. Sci Rep. 2024 Mar 13;14(1):6095.
2025	Medicine	Using blood serum metabolome and host-microbe metabolic models, microbially produced metabolites such as L-arginine, SCFAs, creatine, deoxycholate, and lithocholate were proposed as linked to Alzheimer's disease. The same patient blood serum metabolome confirmed the predicted results for deoxycholate.	Metazoa	Human	Whole body	116	WBMs	AGORA	PSCM Toolbox	FBA	PSCM Toolbox	Hensen T, Ahmad ,Shahzad, Kastenmüller ,Gabi, Kraaij ,Robert, Ghanbari ,Mohsen, Ikram ,Arfan, et al. In silico metabolic modelling links microbiome-derived metabolites to risk factors of Alzheimer’s disease. Gut Microbes Rep. 2025 Dec 31;2(1):2443171.
2023	Medicine	A personalized longitudinal host-microbe metabolic model was reconstructed to study interactions associated with colonic inflammation. The presence of Desulfovibrio piger was predicted to influence sulfur metabolism in the liver.	Metazoa	Human	Whole body	87-125	WBMs	AGORA	PSCM Toolbox	FBA	PSCM Toolbox	Basile A, Heinken ,Almut, Hertel ,Johannes, Smarr ,Larry, Li ,Weizhong, Treu ,Laura, et al. Longitudinal flux balance analyses of a patient with episodic colonic inflammation reveals microbiome metabolic dynamics. Gut Microbes. 2023 Dec 31;15(1):2226921.
2024	Medcine/ Ecology/ Methodology	Authors used an agent-based modeling approach integrated with FBA to model human colon cells interacting with microbes in the presence of mucus layers. This modeling approach accounts for space and time, allowing simulation of microbial dynamics in different preferred niches.	Metazoa	Human	Colon	8	RECON 2.2	gapseq	BacArena	Agent-based modeling FBA	BacArena	Marinos G, Zimmermann J, Taubenheim J, Kaleta C. Virtual Colon: Spatiotemporal modelling of metabolic interactions in a computational colonic environment. bioRxiv; 2024. p. 2024.06.11.598488.
2016	Medicine	A host-parasite metabolic model of Plasmodium falciparum and a human red blood cell was reconstructed. The model was used to investigate metabolic alterations during parasite infection and the mechanisms of malaria pathogenesis across different life stages and parasite strains.	Metazoa	Human	Red blood cell	1	iAB-RBC-283	iTH366	Custom-built	FBA	Custom-built	Wallqvist, A., Fang, X., Tewari, S. G., Ye, P., & Reifman, J. (2016). Metabolic host responses to malarial infection during the intraerythrocytic developmental cycle. BMC systems biology, 10(1), 58.
2013	Medicine/ Ecology	A mouse-Bacteroides thetaiotaomicron metabolic model was reconstructed. Simulations demonstrated ecological interactions between a host and microbe under different diets.	Metazoa	Mouse	Mouse	1	Published model	ModelSEED	Custom-built	Pareto analysis, FVA	COBRA Toolbox	Heinken A, Sahoo S, Fleming RMT, Thiele I. Systems-level characterization of a host-microbe metabolic symbiosis in the mammalian gut. Gut Microbes. 2013 Jan;4(1):28–40.
2017	Ecology	Using an existing mouse-Bacteroides thetaiotaomicron metabolic model, authors investigated metabolite exchange through outer membrane vesicles.	Metazoa	Mouse	Mouse	1	Published model	Published model	Custom-built	FBA, Metabolic exchange analysis	cobrapy	Bryant WA, Stentz R, Le Gall G, Sternberg MJE, Carding SR, Wilhelm T. In Silico Analysis of the Small Molecule Content of Outer Membrane Vesicles Produced by Bacteroides thetaiotaomicron Indicates an Extensive Metabolic Link between Microbe and Host. Front Microbiol. 2017 Dec 8;8:2440.
2025	Medicine	Authors reconstructed multiple organs of a mouse metabolic model and integrated it with a lumped microbiome metabolic model to study age-microbe associations. Results highlighted that aging negatively affected host-microbe interactions, which tended to become more competitive toward the host in aged mice.	Metazoa	Mouse	Colon, Brain, Liver	181	RECON 2.2	gapseq	Custom-built	FVA	cobrapy	Best L, Dost T, Esser D, Flor S, Gamarra AM, Haase M, et al. Metabolic modelling reveals the aging-associated decline of host–microbiome metabolic interactions in mice. Nat Microbiol. 2025 Mar 26;1–19.
2018	Ecology/ Evolution	To study metabolic interactions between the leguminous plant clover (Medicago truncatula) and its symbiont (Sinorhizobium meliloti), a host-microbe metabolic model was reconstructed. Results highlighted interactions such as amino acid and dicarboxylic acid exchange, showing that interactions can vary depending on oxygen levels.	Plantae	Barrelclover	Shoot, Root	1	PathwayTools	MetaCyc	Custom-built	FBA	COBRA Toolbox	Pfau T, Christian N, Masakapalli SK, Sweetlove LJ, Poolman MG, Ebenhöh O. The intertwined metabolism during symbiotic nitrogen fixation elucidated by metabolic modelling. Sci Rep. 2018 Aug 21;8(1):12504.
2020	Ecology/ Evolution	The legume-symbiont metabolic model was extended into different compartmentalized stages of the symbiont. The results demonstrated interacting compounds for the main carbon source (sugars) and nitrogen source (ammonium) between host and microbe. Additionally, nitrogen fixation in the rhizobium was suggested to be linked to protons derived from the host.	Plantae	Barrelclover	Shoot, Root	1	Published model	iGD726	Pfau et al. 2018	FBA	COBRA Toolbox	diCenzo GC, Tesi M, Pfau T, Mengoni A, Fondi M. Genome-scale metabolic reconstruction of the symbiosis between a leguminous plant and a nitrogen-fixing bacterium. Nat Commun. 2020 May 22;11(1):2574.
2019	Agriculture	Authors investigated tomato-pathogen (Phytophthora infestans) interactions using a host-microbe metabolic model integrated with dual RNA-seq data. Predictions showed interactions under various infection scenarios. The pathogen was reported to depend on metabolic reactions in host thiamine biosynthesis.	Plantae	Tomato	Tomato	1	iHY3510	iSR1301	Custom-built	FBA, FCA	RAVEN Toolbox, COBRA Toolbox, F2C2	Rodenburg SYA, Seidl MF, Judelson HS, Vu AL, Govers F, De Ridder D. Metabolic Model of the Phytophthora infestans -Tomato Interaction Reveals Metabolic Switches during Host Colonization. McDowell J, Gillian Turgeon B, editors. mBio. 2019 Aug 27;10(4):e00454-19.
2017	Ecology/ Evolution	A metabolic model of whitefly and two microbial symbionts was reconstructed to study endosymbiotic metabolic cross-feeding. The results showed an important role of microbes in supporting the host's essential amino acid biosynthesis and nitrogenous waste recycling.	Metazoa	Whitefly	Bacteriocyte	2	Custom-built	Custom-built	Custom-built	FBA	COBRA Toolbox	Ankrah NYD, Luan J, Douglas AE. Cooperative Metabolism in a Three-Partner Insect-Bacterial Symbiosis Revealed by Metabolic Modeling. O’Toole G, editor. J Bacteriol. 2017 Aug;199(15).
2018	Ecology/ Evolution	Authors studied the symbiosis of xylem-feeding insects (cicada, sharpshooter, and spittlebug) and their symbionts using host-microbe metabolic models. Results demonstrated a reduction in the host's metabolic cost for biosynthesis of molecules such as amino acids, showing an evolutionary advantage of reduced genome size in symbionts under nutrient-limited conditions.	Metazoa	Spittlebug, Sharpshooter, Cicada	Bacteriocyte	2	Custom-built	Custom-built	Custom-built	FBA, FVA	COBRA Toolbox	Ankrah NYD, Chouaia B, Douglas AE. The Cost of Metabolic Interactions in Symbioses between Insects and Bacteria with Reduced Genomes. Wilson A, Ruby EG, editors. mBio. 2018 Nov 7;9(5):e01433-18.
2020	Ecology/ Evolution	The study examined the paradox of having symbionts for metabolic efficiency in spittlebug hosts, while the insect carries two symbionts requiring metabolic maintenance. Using host-microbe metabolic modeling and 13C isotopic profiling, simulations showed that Sicca produced pyruvate and lactate for Zinderia, which could produce energy-intensive essential amino acids.	Metazoa	Spittlebug	Bacteriocyte	2	Published model	Custom-built	Ankran et al. 2018	FBA	COBRA Toolbox	Ankrah NYD, Wilkes RA, Zhang FQ, Zhu D, Kaweesi T, Aristilde L, et al. Syntrophic splitting of central carbon metabolism in host cells bearing functionally different symbiotic bacteria. ISME J. 2020 Aug 1;14(8):1982–93.
2020	Ecology/ Evolution	Using host-microbe metabolic modeling and metabolomics, authors studied the effect of facultative bacteria on the metabolic function of pea aphids and their symbionts. Results revealed that facultative bacteria can perturb host metabolic dynamics in the presence of co-occurring microbes.	Metazoa	Aphid	Bacteriocyte	2	Published model	Published model, Custom-built	Ankran et al. 2018	FBA	COBRA Toolbox	Blow F, Ankrah NYD, Clark N, Koo I, Allman EL, Liu Q, et al. Impact of Facultative Bacteria on the Metabolic Function of an Obligate Insect-Bacterial Symbiosis. Kikuchi Y, Ruby EG, editors. mBio. 2020 Aug 25;11(4):e00402-20.
2020	Medicine	The work studied the filarial parasite (Brugia malayi) and its symbiont (Wolbachia), which cause lymphatic filariasis. The metabolic model of the worm and endosymbiont revealed metabolic adaptations in various environments and identified essential reactions critical for worm survival.	Metazoa	Filarial worm	Filarial worm	1	Custom-built	Custom-built	Custom-built	FBA	cobrapy	Curran DM, Grote A, Nursimulu N, Geber A, Voronin D, Jones DR, et al. Modeling the metabolic interplay between a parasitic worm and its bacterial endosymbiont allows the identification of novel drug targets. eLife. 2020 Aug 11;9:e51850.
2021	Medicine	The metabolic model of mosquito and Wolbachia was reconstructed to investigate potential mechanisms for preventing Dengue disease. Metabolites such as lipids and amino acids were identified as being shared from host to microbe. Amino acid exchanges by Wolbachia were suggested to suppress Dengue virus growth and potentially block pathogenetic mechanisms.	Metazoa	Mosquito	Mosquito	1	Pantograph, RECON 2.2	ModelSEED	Custom-built	FBA	cobrapy	Jiménez, N. E., Gerdtzen, Z. P., Olivera-Nappa, Á., Salgado, J. C., & Conca, C. (2021). Novel symbiotic genome-scale model reveals Wolbachia's arboviral pathogen blocking mechanism in Aedes aegypti. Mbio, 12(5), 10-1128.
2024	Ecology/ Evolution	Authors reconstructed a holobiont metabolic model including Rhizopus microsporus (fungal host), Mycetohabitans (bacterial endosymbiont), and Narnavirus (virus). A mutualistic relationship between the fungal host and microbe was demonstrated, such as glycerol sharing from host to microbe and Mycetohabitans producing rhizoxin for the host.	Fungi	Rhizopus microsporus	Rhizopus microsporus	1	AuReMe, Published model	iJO1366	Custom-built	FBA, FVA	cobrapy	Valadez‐Cano, C., Olivares‐Hernández, R., Espino‐Vázquez, A. N., & Partida‐Martínez, L. P. (2024). Genome‐Scale Model of Rhizopus microsporus: Metabolic integration of a fungal holobiont with its bacterial and viral endosymbionts. Environmental Microbiology, 26(1), e16551.
2021	Medicine	The study modeled Candida albicans-microbe interactions to study their effects within the human gut microbiome. Certain bacterial species were identified to suppress C. albicans growth during pairwise simulations.	Fungi	Candida albicans (yeast)	Candida albicans (yeast)	1	CoReCo	AGORA, CarveMe	Heinken and Thiele et al. 2015	pFBA	cobrapy	Mirhakkak, M. H., Schäuble, S., Klassert, T. E., Brunke, S., Brandt, P., Loos, D., ... & Panagiotou, G. (2021). Metabolic modeling predicts specific gut bacteria as key determinants for Candida albicans colonization levels. The ISME Journal, 15(5), 1257-1270.
2024	Agriculture	Using microbial community simulations, authors added beneficial fungal genera to poultry gut microbiome simulations. The simulations identified potentially beneficial fungi in terms of microbial diversity and pathogen prevention across different stages and sections of the poultry gut.	Fungi	Fungal genera	Fungal genera	-	CarveFungi	AGORA	MICOM	Microbial community FBA	MICOM	Al-Nijir, M., Chuck, C. J., Bedford, M. R., & Henk, D. A. (2024). Metabolic modelling uncovers the complex interplay between fungal probiotics, poultry microbiomes, and diet. Microbiome, 12(1), 267.
2021	Ecology/ Evolution	Marine nitrogen fixation by the haptophyte Chrysochromulina tobin and its symbiotic cyanobacterium (Candidatus Atelocyanobacterium thalassa) was investigated using host-microbe metabolic modeling. Essential metabolites and reactions between host and microbe, critical for survival, were identified.	Protist	Haptophyte	Haptophyte	1	Custom-built	Custom-built	Custom-built	FBA	GAMS	Sarkar D, Landa M, Bandyopadhyay A, Pakrasi HB, Zehr JP, Maranas CD. Elucidation of trophic interactions in an unusual single-cell nitrogen-fixing symbiosis using metabolic modeling. Hatzimanikatis V, editor. PLOS Comput Biol. 2021 May 7;17(5):e1008983.
