# Supplementary material for: Metabolic modeling of host-microbe interactions
Source: Comput Struct Biotechnol J. 2025 Oct 3;27:4304–19. doi: 10.1016/j.csbj.2025.10.006 (PMC12538087; doi:10.1016/j.csbj.2025.10.006)
Supplement: Supplementary file 2 — Supplementary material [file mmc2.xlsx]

## Sheet: Paper Formatierung
Supplementary Table 2: Summary of microbial community modeling optimization frameworks.
Name	Year	Class	Approach	Language	Implementation	Availability	Paper
Multi-compartment models:
SteadyCom	2017	Single LP / iterative approach	Finds max. community growth rate µc where all individual growth rates µi are equal. Can take fixed abundances or also predict those.	MATLAB	Standalone & COBRA Toolbox (and in python via ReFramed)	Original MATLAB Implementation: https://github.com/maranasgroup/SteadyCom Python implementation: https://github.com/cdanielmachado/reframed	https://doi.org/10.1371/journal.pcbi.1005539
OptDeg	2016	Sequential optimization	2 sequentiel LPs. LP1: Max. community biomass. LP2: optimal substrate utilization to biomass in monoculture. Only community solutions that allow all species optimal substrate to biomass conversion are considered.	MATLAB	MATLAB code for CellNetAnalyzer	not available	https://doi.org/10.1186/s13068-016-0429-x
Community And Systems-level INteractive Optimization (CASINO)	2015	Sequential optimization	Builds bipartite community network by classifying species into effectors and receptors for each metabolite.	MATLAB	MATLAB package	not available	https://doi.org/10.1016/j.cmet.2015.07.001
RedCom	2019	reduced representation	Reduced stoichiometric models of balanced microbial communities based on net conversions of the single-species models.	MATLAB	MATLAB code for CellNetAnalyzer	not available	https://doi.org/10.1371/journal.pcbi.1006759
Multi Objective Constrait-Based Analysis (MOCBA)	2017	Multi-objective optimization	Similar to OptCom, but produces full pareto-front instead of points on the pareto-front via multi.objective optimization.	MATLAB	-	Original MATLAB version unavailable. Python version available here: https://github.com/markobud/mocbapy	https://doi.org/10.1371/journal.pone.0171744
Joint-FBA	2007	Single LP	First multi-compartment model with simple weighted biomass reaction (no abundance-scaled exchanges)	MATLAB	-	not available	https://doi.org/10.1038/msb4100131
community FBA (cFBA)	2013	Single LP	Fix abundances and assume same growth rate on all species, then optimize for community biomass	Python	Python scripts	Scripts available in supplement S2 and S3 of paper (both contain a model merging script and a "scan biomass ratio" script)	https://doi.org/10.1371/journal.pone.0064567
OptCom	2012	Bi-level Optimization	Multi-level FBA for microbial communities with multi-objective optimization. Explicitly models trade-offs between community and individual species growth.	GAMS	GMAS/MATLAB package	Available after providing contact details on the researchers website: https://www.maranasgroup.com/submission/OptCom.htm	https://doi.org/10.1371/journal.pcbi.1002363
NECom	2020	Bi-level Optimization	Multicompartment model which balances community and individual metabolic goals via Nesh equilibrium.	MATLAB	MATLAB package	https://github.com/Jingyi-Cai/NECom	https://doi.org/10.1093/bioinformatics/btaa1014
mgpipe	2022	Single LP	Multi-compartment approach with abundance-weighted community biomass function and coupling constrains.	MATLAB	MATLAB package	As part of the cobra toolbox: https://github.com/opencobra/cobratoolbox Python implementation: Paper: https://joss.theoj.org/papers/10.21105/joss.05545 GitHub: https://github.com/korem-lab/pymgpipe	https://doi.org/10.1093/bioinformatics/btac082
cobraR	2025	Single LP	Multicompartment models with abundance-weighted combined biomass function (similar to SteadyCom)	R	R-package	https://github.com/Waschina/cobrar	unpublished
Microbioal Metabolic Interactions (Mminte)	2016	Interaction analysis	Predicts metabolic interactions (synergistic, antagonistic, neutral) within pairs/communities; simplified approach.	Python	Python module	https://github.com/mendessoares/MMinte	https://doi.org/10.1186/s12859-016-1230-3
Species Metabolic Interaction Analysis (SMETANA)	2015	Interaction analysis	Assesses metabolic interactions and cross-feeding potential in multi-species metabolic community models.	Python	Python module	https://github.com/cdanielmachado/smetana	https://doi.org/10.1073/pnas.142183411
MICOM	2020	Bi-level optimization	Applies ctFBA: First maximization of community growth, second minimization of L2 norm of individual growth at fraction of optimal community growth.	Python	Python module	https://github.com/micom-dev/micom	https://doi.org/10.1128/msystems.00606-19
Dynamic:
Dynamic Flux Balance Analysis (DFBALab)	2014	Dynamic / Squencial Optimization	Dynamic approach which uses lexicographic optimization (ordering of objectives by priority) to avoid infeasable solutions. This enforces unique exchange fluxes.	MATLAB	MATLAB package	Available opon request at https://yoric.mit.edu/software/dfbalab/how-obtain-dfbalab/	https://doi.org/10.1186/s12859-014-0409-8
D-OptCom	2014	Dynamic / Bi-Level Optimization	Dynamic extension of OptCom for time-course simulations.	GAMS	GAMS/MATLAB package	not available	https://doi.org/10.1021/sb4001307
dynamic community FBA (dcFBA)	2023	Dynamic	Dynamic extension of cFBA	Python	Python module	https://github.com/SystemsBioinformatics/dynamic-community-fba	unpublished
Dynamic Multi-Species Modelling (DMMM)	2011	Dynamic	First dynamic community modelling approach. Individual GEMs with a shared environment accessed via Michaelis-Menten kinetics.	MATLAB	Add-on for COBRA toolbox	Supplementary information file says the code is in the supplement, but it isn't.	https://doi.org/10.1038/ismej.2010.117
Microbial Community Modeler (MCM)	2015	Dynamic	Classic dFBA with added calibration and statistical analyses tools.	C++	compiled program	Executable: http://www.loucalab.com/archive/MCM/	https://doi.org/10.7554/eLife.08208
DynAmic Population HeterogeNEity (DAPHNE)	2019	Dynamic	FBA with differential equations with additional application of MOMA (minimization of metabolic adjustement) and population transitions.	Python	Python module	Published Version: https://github.com/QTB-HHU/daphne_ecoli-diauxie Dev Version: https://gitlab.com/asuccurro/dfba-ode-framework	https://doi.org/10.1128/mSystems.00230-18
Metabolic Models based Ordinary Differential Equations Simulation (MMODES)	2020	Dynamic	FBA with shared environment accessed by differential equations. Improved by novel augmentend forward Euler method to improve numerical accuracy and performance.	Python	Python module	https://github.com/carrascomj/mmodes	https://doi.org/10.21203/rs.2.24431/v1
µbialSim	2020	Dynamic	FBA with shared environment accessed by differential equations. Improved by novel augmentend forward Euler method to improve numerical accuracy and performance.	MATLAB	MATLAB script	https://git.ufz.de/UMBSysBio/microbialsim	https://doi.org/10.3389/fbioe.2020.00574
surfinFBA	2020	Dynamic	Classic dynamic FBA approach with improved perfomance.	Python		https://github.com/jdbrunner/surfin_fba	https://doi.org/10.1371/journal.pcbi.1007786
Spatio-temporal:
Mat-Net	2013	Spatiotemporal	Connects MATLAB FBA simulations with NetLogo for spatial analysis.	MATLAB	-	Not anymore, download page dead: http://bme.virginia.edu/csbl/downloads.php	https://doi.org/10.1371/journal.pone.0078011
Computation of microbial ecosystems in time and space 2 (Comets 2)	2024	Spacially & temporaly resolved, but not agent-based	Simulates multi-species communities on spatial grids, with explicit cross-feeding and metabolite diffusion.	Java	Java programm. Additional Python and MATLAB interface.	https://www.runcomets.org/get-started	https://doi.org/10.1038/s41596-021-00593-3
Agent-based:
Multiscale Multiobjective Systems Analysis (MiMoSA)	2019	Agent-based / Multi-objective optimization	Agent-based simulation that includes the impact of light and incorporates multi-objective optimization to balance conflicting physiological goals (e.g. biomass production vs resource storage).	Java	Java programm	Supplemental File 1 of Paper: https://static-content.springer.com/esm/art%3A10.1038%2Fs41598-019-53188-0/MediaObjects/41598_2019_53188_MOESM2_ESM.zip	https://doi.org/10.1038/s41598-019-53188-0
BacArena	2017	Agent-based	Agent-based simulation on a 2D grid	R	R-Package	https://github.com/euba/BacArena	https://doi.org/10.1371/journal.pcbi.1005544
Eutropia	2022	Agent-based	Agent-based simulation on continous environment	R	R-Package	https://github.com/Waschina/Eutropia	unpublished
Agent and constraint-based modeling (ACBM)	2020	Agent-based	Agent-based simulation in 3D space.	MATLAB/Java	GUI	Supplement 2 of the paper: https://static-content.springer.com/esm/art%3A10.1038%2Fs41598-020-65659-w/MediaObjects/41598_2020_65659_MOESM2_ESM.zip	https://doi.org/10.1038/s41598-020-65659-w
Individual-based Metabolic network model for Soil Habitats (IndiMeSH,)	2019	Agent-based	Agent-based simulation specialized on soil structures. Agents are models on a pore network representing soil structures, which restricts metabolite diffusion to specific channels. Provides inbuilt functionality to reduce models to improve compute times.	MATLAB	MATLAB scripts	S1 Data in supplement of paper: https://doi.org/10.1371/journal.pcbi.1007127.s007	https://doi.org/10.1371/journal.pcbi.1007127
CROwding-Modeling of In-silico Community System (CROMICS)	2021	Agent based	Agent-based simulation on a 2D grid that incorporates scaled particle theory do simulate how crowding cells and macromolecules affect local diffusion of nutrients.	MATLAB	MATLAB package	https://github.com/EPFL-LCSB/cromics	https://doi.org/10.1371/journal.pcbi.1009140
